# Supplementary material for: Ghrelin Regulates Expression of the Transcription Factor Pax6 in Hypoxic Brain Progenitor Cells and Neurons
Source: Cells. 2022 Feb 23;11(5):782. doi: 10.3390/cells11050782 (PMC8909042; doi:10.3390/cells11050782)
Supplement: Supplementary file 1 [file cells-11-00782-s001.zip]

Archive with 1 entries (1 files):
- cells-1550192-supplementary.pdf
